# Supplementary material for: Fabrication of P and N Co-Doped Carbon Dots for Fe3+ Detection in Serum and Lysosomal Tracking in Living Cells
Source: Biosensors (Basel). 2023 Feb 5;13(2):230. doi: 10.3390/bios13020230 (PMC9954533; doi:10.3390/bios13020230)
Supplement: Supplementary file 1 [file biosensors-13-00230-s001.zip]

Archive with 1 entries (1 files):
- biosensors-2131135-supplementary.pdf
